# Supplementary material for: Effect of weighted sled towing on sprinting effectiveness, power and force-velocity relationship
Source: PLoS One. 2018 Oct 5;13(10):e0204473. doi: 10.1371/journal.pone.0204473 (PMC6173386; doi:10.1371/journal.pone.0204473)
Supplement: S1 Table — (XLSX) [file pone.0204473.s002.xlsx]

## Sheet: Sheet1
Effect of weighted sled towing on sprinting effectiveness, power and force-velocity relationship
Supplemental online Material
subject	cord angle	Age (years)	BM (kg)	Height (m)	LL length (right) (cm)	Body fat (%)	Time 0% (50 m)	Time 20%	Time 30%	Time 40%	F0 (N/kg) 0%	F0 (N/kg) 20%	F0 (N/kg) 30%	F0 (N/kg) 40%	F0 (N) 0%	F0 (N) 20%	F0 (N) 30%	F0 (N) 40%	V0 (m/s) 0%	V0 (m/s) 20%	V0 (m/s) 30%	V0 (m/s) 40%	Vmax (model; m/s) 0%	Vmax (m/s) 20%	Vmax (m/s) 30%	Vmax (m/s) 40%	Pmax (W/kg) 0%	Pmax (W/kg) 20%	Pmax (W/kg) 30%	Pmax (W/kg) 40%	Slope FV 0%	Slope FV 20%	Slope FV 30%	Slope FV 40%	RF peak 0%	RF peak 20%	RF peak 30%	RF peak 40%	Drf 0%	Drf 20%	Drf 30%	Drf 40%	Power at the end of acc (Pea0%)	Pea20%	Pea30%	Pea40%	Pmean0%	Pmean20%	Pmean30%
1	20	17	74.1	1.76	98.1	11.6	6.46	7.4	8.09	9.08	3.25	7.94	8.41	8.19	241	588	623	607	10.48	7.94	7.73	7.61	9.89	6.49	5.85	5.22	8.5	15.8	16.2	15.6	-0.31	-1	-1.09	-1.08	29	55	57	58	-0.029	-0.085	-0.089	-0.085	7.02	10.35	12.2	13.52	7.13	12.2	13.28
2	20	25	60.9	1.64	88.2	18.2	7.64	8.71	9.78	10.44	3.68	4.12	4.75	4.58	224	251	289	279	7.05	8.28	6.74	7.71	6.82	5.87	4.54	4.32	6.5	8.5	8	8.8	-0.52	-0.5	-0.71	-0.59	31	35	39	39	-0.05	-0.046	-0.064	-0.053	5.79	8.21	7.15	8.75	5.33	7.32	7.11
3	20	21	79	1.81	97	10.2	5.64	6.44	6.68	7.18	10.97	10.55	8.21	11.29	866	833	649	892	7.92	7.51	8.69	7.4	7.78	6.59	6.7	5.88	21.7	19.8	17.8	20.9	-1.39	-1.4	-0.95	-1.53	59	61	57	66	-0.121	-0.113	-0.077	-0.114	2.04	10.08	13.08	13.9	8.02	13.62	14.42
4	22	24	80.9	1.87	97.4	12.8	6.19	7.23	8.04	9.04	8.74	8.76	10.98	9.07	707	709	888	734	8.27	8.04	6.01	6.63	8.07	6.84	5.11	5.07	18.1	17.6	16.5	15	-1.06	-1.09	-1.83	-1.37	54	57	61	59	-0.093	-0.091	-0.144	-0.111	4.76	9.61	10.33	10.87	10.2	12.37	12.29
5	19	16	59.4	1.67	92.5	16.4	7.39	8.83	10.27	11.38	10.46	11.6	12.63	14.31	621	689	750	850	6.24	5.7	5.04	4.6	6.16	5.14	4.42	3.97	16.3	16.5	15.9	16.4	-1.68	-2.03	-2.5	-3.11	54	60	61	64	-0.151	-0.173	-0.207	-0.248	1.91	5.93	6.87	7.76	6.88	8.48	8.3
6	22	27	83.1	1.88	98.6	11.5	6.78	7.76	8.97	9.65	6.04	7.14	6.56	7.23	502	593	545	601	7.84	7.71	7.11	6.8	7.63	6.36	5.31	4.83	11.8	13.8	11.7	12.3	-0.77	-0.93	-0.92	-1.06	44	51	49	52	-0.072	-0.081	-0.081	-0.09	2.35	8.41	8.96	10.16	6.07	10.19	9.6
7	20	16	63.5	1.71	91.6	10.7	6.11	7.29	7.93	8.84	9.06	10.65	12.21	12.03	575	676	775	764	7.99	6.42	6.7	5.71	7.81	6.33	5.74	4.72	18.1	17.1	20.4	17.2	-1.13	-1.66	-1.82	-2.11	55	58	65	64	-0.101	-0.146	-0.142	-0.158	2.78	1.59	10.39	11.17	8.35	6.8	13.45
8	15	16	47.3	1.53	83.2	11.1	7.03		9.21	10.61	11.08		11.86	13.6	524		561	643	6.76		5.86	4.78	6.65		5.03	4.07	18.7		17.4	16.2	-1.64		-2.03	-2.85	57		62	64	-0.146		-0.164	-0.222	1.69	6.89	8.47	8.3	6.98		10.33
9	17	17	62.9	1.6	85.2	8.8	6.99	8.18	9.1	9.94	8.45	9.24	11.1	9.95	532	581	698	626	7.08	6.9	5.8	5.84	6.95	5.97	4.94	4.61	15	15.9	16.1	14.5	-1.19	-1.34	-1.91	-1.7	52	57	61	60	-0.109	-0.114	-0.156	-0.136	1.64	7.57	8.2	9.85	6.054	9.94	10.31
10	17	13	51.4	1.58	89.5	13.3	7.66	9.17	10.45	11.99	8.48	8.9	9.55	9.27	436	457	491	477	5.66	5.27	4.73	4.43	5.58	4.62	3.99	3.53	12	11.7	11.3	10.3	-1.5	-1.69	-2.02	-2.09	48	53	55	55	-0.139	-0.15	-0.174	-0.177	0.99	5.08	5.98	6.64	4.45	6.52	7.02
11	20	16	56.7	1.69	92	9.5	6.61	8.16	8.66	9.49	10.85	7.33	9.53	5.63	615	416	540	319	7.23	7.27	6.6	8.22	7.1	6.04	5.42	5.07	19.6	13.3	15.7	11.6	-1.5	-1.01	-1.44	-0.69	58	51	59	46	-0.132	-0.088	-0.199	-0.059	2.31	7.85	9.32	11.1	8.18	9.62	10.94
12	18	20	70.2	1.83	98.1	9.4	6.69	8.22	9.2	10.08	7.01	6.87	7.1	6.91	492	482	498	485	7.58	7.18	6.76	6.93	7.39	5.9	5.18	4.81	13.3	12.3	12	12	-0.92	-0.96	-1.05	-1	48	49	51	51	-0.085	-0.085	-0.091	-0.084	2.67	7.5	8.7	10.35	6.87	9	9.42
13	20	16	59.9	1.64	91.4	10.9	7.13	8.58	9.53	9.9	7.04	7.18	6.65	6.2	421	430	399	371	6.45	6.01	5.77	4.27	6.33	5.07	4.43	4.24	11.3	10.8	9.6	6.6	-1.09	-1.19	-1.15	-1.45	46	49	48	42	-0.102	-0.107	-0.101	-0.138	1.23	5.77	7.1	0.34	4.51	7.1	7.79
14	20	16	72	1.75	90.6	11.1	6.7	8.67	9.77	11.26	10.24	11.16	13.59	10.26	737	803	978	739	7.1	5.89	4.97	4.91	6.99	5.28	4.41	3.98	18.2	16.4	16.9	12.6	-1.44	-1.89	-2.73	-2.09	56	59	62	58	-0.129	-0.162	-0.223	-0.171	1.51	6.09	6.83	7.76	6.46	8.16	9.21
15	19	18	49.6	1.51	80	15.3	7.43	8.98	9.96	11.51	9.73	9.18	9.53	12.95	483	455	473	643	6.47	5.84	5.5	4.47	6.36	5.11	4.59	3.8	15.7	13.4	13.1	14.5	-1.51	-1.57	-1.73	-2.9	53	55	57	61	-0.137	-0.136	-0.146	-0.231	1.42	6.18	7.32	7.53	5.92	8.54	8.87
16	21	22	80.9	1.78	96.5	11.6	5.58	6.41	6.68	7.33	7.4	7.53		12.23	599	609		990	8.05	9.13		6.84	7.86	7.46		5.58	14.9	17.2		20.9	-0.92	-0.82		-0.133	50	54		67	-0.083	-0.069		-0.133	4.47	12.52	12.65	12.77	8.88	13.93
17	17	16	58.8	1.65	93	14.4	7.64	9.29	10.22	11.12	8.89	9.67	10.47	9.37	523	569	616	551	6.23	5.63	5.32	5.45	6.14	4.97	4.52	4.27	13.9	13.6	13.9	12.8	-1.43	-1.72	-1.97	-1.72	51	56	58	58	-0.132	-0.15	-0.165	-0.138	1.02	5.65	7.14	9.37	4.52	7.4	8.44
18	20	16	74.1	1.71	89	11.9	6.43	7.78	8.36	9.6	7.91	8.74	8.21	8.35	586	647	609	619	7.86	7.14	7.07	6.08	7.86	6.13	5.6	4.58	15.5	15.6	14.5	12.7	-1.01	-1.22	-1.16	-1.37	51	56	55	56	-0.091	-0.105	-0.098	-0.111	2.71	7.85	9.75	10.11	7.65	10.26	11.07
Mean	19.2778	18.4444	65.8167	1.70056	91.7722	12.15	6.78333	8.06471	8.93889	9.91333	8.29333	8.62118	9.49059	9.52333	538	575.765	610.706	621.667	7.34778	6.93294	6.25882	6.03778	7.18722	5.89235	5.04588	4.58611	14.95	14.6647	14.5294	13.9389	-1.16722	-1.29529	-1.58882	-1.60239	49.7778	53.8824	56.2941	56.6667	-0.105667	-0.111824	-0.136529	-0.136611	2.68389	7.39611	8.91333	9.45833	6.803	9.49706	10.1088
SD	1.84089	3.83823	11.3305	0.109301	5.38274	2.5201	0.645436	0.885001	1.13293	1.33228	2.29033	1.87052	2.43333	2.81701	156.007	148.923	172.039	191.829	1.08291	1.10162	1.05661	1.27971	0.989544	0.766221	0.682157	0.627667	3.9342	2.8513	3.21729	3.70439	0.383203	0.417045	0.58409	0.817193	8.27154	6.04031	6.47847	8.02203	0.0337935	0.0358473	0.0492673	0.0565364	1.71549	2.42034	2.13008	3.05923	1.58415	2.3517	2.22642
min	15	13	47.3	1.51	80	8.8	5.58	6.41	6.68	7.18	3.25	4.12	4.75	4.58	224	251	289	279	5.66	5.27	4.73	4.27	5.58	4.62	3.99	3.53	6.5	8.5	8	6.6	-1.68	-2.03	-2.73	-3.11	29	35	39	39	-0.151	-0.173	-0.223	-0.248	0.99	1.59	5.98	0.34	4.45	6.52	7.02
max	22	27	83.1	1.88	98.6	18.2	7.66	9.29	10.45	11.99	11.08	11.6	13.59	14.31	866	833	978	990	10.48	9.13	8.69	8.22	9.89	7.46	6.7	5.88	21.7	19.8	20.4	20.9	-0.31	-0.5	-0.71	-0.133	59	61	65	67	-0.029	-0.046	-0.064	-0.053	7.02	12.52	13.08	13.9	10.2	13.93	14.42
[truncated: 4 more columns]
